# Supplementary material for: Antigen-specific CD8+ T cell feedback activates NLRP3 inflammasome in antigen-presenting cells through perforin
Source: Nat Commun. 2017 May 24;8:15402. doi: 10.1038/ncomms15402 (PMC5458103; doi:10.1038/ncomms15402)
Supplement: Supplementary Data 1 — Tumor diameters and calculated volume in all tumor experiments shown in Figure 5c, 5g, 5j and Supplementary Figure 5e, 5f [file ncomms15402-s2.xlsx]

## Sheet: Supplementary Data 1
Supplementary Data 1.Tumor diameters and calculated volume in all tumor experiments shown in Figure 5c, 5g, 5j and Supplementary Figure 5e, 5f
Figure 5c											Figure 5c
	Tumor diameters Mean±SEM (mm)											Tumor calculated volume (formula: Width × Width × Length × 0.5) Mean±SEM (mm3)
Time	WT+OT1	WT	Nlrp3-/-+OT1	Nlrp3-/-	Casp1-/-+OT1	Casp1-/-	β2M-/-+OT1	β2M-/-			Time	WT+OT1	WT	Nlrp3-/-+OT1	Nlrp3-/-	Casp1-/-+OT1	Casp1-/-	β2M-/-+OT1	β2M-/-
Day1	6.36±0.45	6.51±0.25	7.03±0.45	6.98±0.24	6.05±0.24	6.8±0.38	5.88±0.29	6.04±0.54	Width		Day1	163±26.59	163.82±23.69	194.35±32.37	208.35±18.64	148.12±18.92	199.05±23.08	113.81±14.46	144.84±34.84
	7.21±0.36	7.31±0.48	7.33±0.51	8.45±0.49	7.62±0.6	8.18±0.5	6.4±0.3	7.42±0.64	Length		Day2	257.07±38.04	242.94±27.79	260.82±37.4	285.02±25.22	224.75±26.11	286.27±32.88	171.21±27.96	215.78±44.47
Day2	7.41±0.47	7.46±0.21	7.69±0.39	7.71±0.28	7.15±0.26	7.63±0.4	6.72±0.42	6.96±0.54	Width		Day3	315.76±38.85	305.19±47.14	341.67±56.65	388.62±28.89	279±32.09	351.92±41.98	226.29±30.83	312.64±52.56
	8.51±0.42	8.45±0.49	8.4±0.57	9.43±0.44	8.41±0.57	9.45±0.54	7.25±0.39	8.5±0.55	Length		Day4	355.91±53.35	374.88±42.67	434.86±76.91	480.97±30.42	402.56±56.23	441.38±47.12	346.23±35.42	454.53±55.4
Day3	8.13±0.4	7.91±0.34	8.33±0.53	8.53±0.19	7.65±0.26	7.98±0.43	7.28±0.43	7.86±0.53	Width		Day5	406±62.77	569.01±75.27	547.05±86.51	725.75±37.15	543.98±85.63	678.46±60.46	458.31±57.46	624.43±77.15
	8.95±0.47	9.29±0.47	9.13±0.71	10.61±0.53	9.15±0.55	10.63±0.61	8.28±0.36	9.84±0.61	Length		Day6	425.16±80.18	680.6±74.81	634.39±94.86	866.85±33.67	629.03±96.8	794.51±61.91	659.27±70.63	843.32±72.54
Day4	8.32±0.5	8.58±0.29	9.04±0.56	9.19±0.2	8.65±0.33	8.81±0.45	8.33±0.38	9.02±0.42	Width		Day7	476.25±80	920.18±96.33	829.03±102.32	1037.28±63.07	774.1±100.54	1038.69±99	919.12±140.5	1049.15±102.56
	9.37±0.51	9.92±0.39	9.9±0.73	11.39±0.63	10.19±0.66	11.03±0.49	9.77±0.42	11±0.57	Length		Day8	577.03±115	1082.64±83.29	1034.09±84.61	1390.35±106.6	947.08±118.52	1306.17±119.84	1237.8±172.6	1338.78±146.84
Day5	8.75±0.51	9.84±0.39	9.87±0.52	10.64±0.19	9.47±0.47	10.17±0.35	9.07±0.56	10.08±0.42	Width		Day9	610.09±125.35	1406.59±130.17	1281.71±77.48	1628.04±133.22	1161.73±151.01	1635.47±137.22	1438.85±219.77	1921.02±255.46
	9.68±0.52	11.25±0.59	10.63±0.7	12.8±0.48	11.32±0.7	12.76±0.64	10.93±0.22	12.06±0.78	Length		Day10	783.92±146.58	1860.76±145.55	1580.04±95.38	2050.37±177.45	1367.68±152.55	2111.38±166.65	1928.33±241.6	2471.86±241.22
Day6	8.65±0.64	10.55±0.39	10.34±0.56	11.44±0.22	10.03±0.5	10.98±0.36	10.32±0.58	11.16±0.34	Width		Day11	936.57±189.79	2068.44±157.31	1822.52±150.05	2281±183.67	1578.58±193.06	2488.08±242.2	2379.87±401.39	2799.81±379.29
	9.92±0.57	11.82±0.49	11.26±0.68	13.24±0.28	11.72±0.6	12.88±0.56	12.2±0.24	13.46±0.77	Length		Day12	1119.78±213.45	2755.65±192.09	2225.72±242.01	3004.59±228.03	1910.59±215.28	3191.6±231.61	2921.08±322.76	3371.11±207.46
Day7	9.09±0.61	11.74±0.4	11.43±0.48	12.15±0.37	10.8±0.48	11.98±0.43	11.43±0.82	12.16±0.35	Width
	10.29±0.56	12.98±0.66	12.3±0.58	13.96±0.27	12.55±0.6	14.02±0.55	13.57±0.62	14.06±0.84	Length
Day8	9.62±0.76	12.47±0.31	12.33±0.35	13.6±0.42	11.64±0.49	12.88±0.43	12.68±0.68	13.04±0.42	Width
	10.58±0.72	13.68±0.45	13.44±0.49	14.88±0.34	13.27±0.7	15.23±0.65	14.95±0.82	15.58±1.18	Length
Day9	9.8±0.78	13.62±0.41	13.27±0.35	14.31±0.49	12.55±0.53	13.98±0.42	13.17±0.86	14.9±0.72	Width
	10.68±0.76	14.78±0.51	14.5±0.46	15.71±0.4	13.98±0.67	16.29±0.67	16.05±0.76	16.92±1.06	Length
Day10	10.83±0.79	15.23±0.46	14.23±0.34	15.49±0.51	13.36±0.52	15.32±0.45	14.68±0.69	16.32±0.54	Width
	11.53±0.77	15.77±0.55	15.53±0.43	16.85±0.45	14.7±0.62	17.58±0.62	17.52±0.78	18.4±1.17	Length
Day11	11.28±0.96	15.47±0.44	14.97±0.47	16.11±0.48	13.98±0.6	16.16±0.57	15.62±0.96	17.02±0.67	Width
	12.16±0.89	16.96±0.62	16.09±0.56	17.34±0.5	15.35±0.67	18.45±0.68	18.7±1.15	18.88±1.11	Length
Day12	12.05±1.02	17.13±0.42	16.01±0.7	17.69±0.47	15.04±0.6	17.78±0.42	16.92±0.77	18.14±0.22	Width
	12.69±1.03	18.52±0.47	16.97±0.62	18.94±0.63	16.09±0.78	19.83±0.68	20.1±1.02	20.42±0.87	Length
Figure 5g
Tumor diameters Mean±SEM (mm)						Tumor calculated volume (formula: Width × Width × Length × 0.5) Mean±SEM (mm3)
Time	WT OT1	Control	Prf1-/-OT1			Time	WT OT1	Control	Prf1-/-OT1
Day1	2.25±0.16	2.25±0.16	2.63±0.18	Width		Day1	6.31±1.2	6.31±1.2	8.81±1.56
	2.38±0.18	2.38±0.18	2.38±0.18	Length		Day2	15.06±2.91	24.81±3.06	23.13±3.55
Day2	2.88±0.23	3.38±0.18	3.38±0.18	Width		Day3	51.28±5.83	59.05±5.63	47.56±6.03
	3.38±0.18	4.25±0.16	3.88±0.23	Length		Day4	93.56±14.04	108.31±10.61	89.27±7.35
Day3	4.38±0.18	4.56±0.18	4.31±0.21	Width		Day5	137.67±25.36	162.24±9.45	118.91±8.6
	5.25±0.3	5.56±0.18	4.94±0.2	Length		Day6	182.09±34.82	254.75±15.26	201.98±24.1
Day4	5.31±0.28	5.75±0.23	5.3±0.16	Width		Day7	222.6±42.01	375.15±28.89	287.37±37.78
	6.28±0.39	6.44±0.11	6.26±0.23	Length		Day8	277.71±52.37	499.46±48.67	404.4±65.65
Day5	6.04±0.41	6.63±0.18	5.88±0.16	Width		Day9	357.83±70.45	690.01±78.29	530±68.73
	6.96±0.43	7.35±0.11	6.81±0.21	Length		Day10	427.56±83.97	920.24±113.91	702.63±86.33
Day6	6.76±0.44	7.55±0.2	6.94±0.35	Width
	7.31±0.48	8.89±0.2	8.13±0.26	Length
Day7	7.19±0.48	8.51±0.26	7.88±0.36	Width
	7.88±0.56	10.25±0.35	8.95±0.35	Length
Day8	7.76±0.56	9.39±0.39	8.75±0.48	Width
	8.38±0.56	11.13±0.41	10±0.47	Length
Day9	8.39±0.7	10.44±0.5	9.69±0.51	Width
	9±0.68	12.25±0.55	10.88±0.35	Length
Day10	8.75±0.76	11.61±0.57	10.64±0.39	Width
	9.88±0.72	13.13±0.57	12.08±0.47	Length
Figure 5j
Tumor diameters Mean±SEM (mm)							Tumor calculated volume (formula: Width × Width × Length × 0.5) Mean±SEM (mm3)
Time	WT+OT1	WT	Il1r1-/-+OT1	Il1r1-/-			Time	WT+OT1	WT	Il1r1-/-+OT1	Il1r1-/-
Day1	2.5±0.19	2.5±0.19	2.75±0.16	2.75±0.16	Width		Day1	8.75±1.8	9±1.72	11.13±1.55	11.13±1.55
	2.5±0.19	2.63±0.18	2.75±0.16	2.75±0.16	Length		Day2	31.5±3.33	30.5±2.99	32.94±3.9	42.22±5.55
Day2	3.75±0.16	3.75±0.16	3.75±0.16	4.13±0.23	Width		Day3	66.62±10.61	71.22±7.59	68.93±8.48	74.41±11.08
	4.38±0.26	4.25±0.16	4.5±0.27	4.81±0.19	Length		Day4	124.57±21	133.93±8.54	113.88±14.66	125.83±14.79
Day3	4.7±0.33	5.05±0.22	4.88±0.25	5.01±0.31	Width		Day5	151.62±25.22	206.15±8.58	168.93±22.7	189.49±19.93
	5.68±0.29	5.45±0.18	5.6±0.18	5.64±0.23	Length		Day6	181.32±29.92	290.98±16.76	236.92±30.32	248.41±23.83
Day4	5.81±0.4	6.21±0.15	5.89±0.32	5.94±0.33	Width		Day7	222.76±43.57	403.06±39.11	297.59±36.85	375.52±24.47
	6.84±0.37	6.89±0.21	6.33±0.26	6.88±0.29	Length		Day8	276.56±62.45	551.91±56.1	393.5±51.61	504.2±42.79
Day5	6.3±0.4	7.24±0.12	6.61±0.39	6.86±0.32	Width		Day9	343.49±77.35	728.24±70.21	500.61±65.12	659.79±64.23
	7.16±0.4	7.85±0.17	7.39±0.24	7.83±0.31	Length		Day10	449.52±109.3	915.11±89.59	633.86±63.31	832.88±74.14
Day6	6.76±0.42	8.13±0.18	7.45±0.42	7.4±0.36	Width		Day11	541.5±106.13	1222.88±144.4	809±82.77	1011.07±95.66
	7.45±0.34	8.74±0.2	8.19±0.29	8.9±0.36	Length		Day12	709.81±106.71	1522.48±198.94	1008.71±95.1	1278.43±144.06
Day7	7.25±0.48	9.06±0.3	8.01±0.43	8.74±0.27	Width
	7.75±0.54	9.59±0.39	8.91±0.31	9.81±0.44	Length
Day8	7.75±0.63	10±0.35	8.89±0.48	9.54±0.36	Width
	8.16±0.61	10.75±0.44	9.55±0.38	10.89±0.41	Length
Day9	8.29±0.65	11.01±0.4	9.56±0.49	10.5±0.45	Width
	8.89±0.67	11.73±0.4	10.49±0.44	11.69±0.4	Length
Day10	9.08±0.8	11.85±0.38	10.38±0.49	11.29±0.45	Width
	9.51±0.71	12.74±0.52	11.49±0.31	12.81±0.38	Length
Day11	9.75±0.7	13.08±0.48	11.31±0.54	12±0.51	Width
	10.38±0.64	13.86±0.64	12.33±0.34	13.75±0.44	Length
Day12	10.84±0.59	14.06±0.6	12.24±0.51	13.05±0.61	Width
	11.46±0.56	14.84±0.64	13.19±0.38	14.6±0.42	Length
Supplementary Figure 5e
Tumor diameters Mean±SEM (mm)					Tumor calculated volume
Time	EG7	EG7+CTL			(formula: Width × Width × Length × 0.5)
Day1	5.88±0.52	5.26±0.27	Width		Mean±SEM (mm3)
	8.94±1.02	7.32±0.66	Length		Time	EG7	EG7+CTL
Day3	6.86±0.73	8.12±0.79	Width		Day1	168±35.4	100.4±10.22
	9.64±1.21	11.12±1.67	Length		Day3	250.87±64.46	411.52±88.78
Day5	7.25±0.97	8.6±0.68	Width		Day5	376.58±134.09	456.7±86.81
	11.4±2.11	11.5±1.07	Length		Day7	917.42±241.83	396.33±60.58
Day7	10.38±1.44	8.34±0.38	Width		Day9	1138.8±271.65	388.88±47.38
	14±2.35	11±1.05	Length		Day11	2025.5±541.78	485.63±162.55
Day9	11.2±1.39	8.3±0.3	Width
	16.2±1.24	11.14±0.85	Length
Day11	13.8±1.83	8.5±1.04	Width
	18.2±2.46	12±1.47	Length
Supplementary Figure 5f
Tumor diameters Mean±SEM (mm)					Tumor calculated volume
Time	El4	El4+CTL			(formula: Width × Width × Length × 0.5)
Day1	5.1±0.34	4.7±0.29	Width		Mean±SEM (mm3)
	5.84±0.35	5.28±0.34	Length		Time	El4	El4+CTL
Day3	7.54±0.6	7.74±0.71	Width		Day1	78.87±15.42	60.63±10.04
	8.68±0.81	8.8±0.78	Length		Day3	263.2±59.58	285.71±67.27
Day5	8.8±0.97	8.24±0.71	Width		Day5	470.9±141.82	357.59±75.71
	10.5±1.41	9.82±0.8	Length		Day7	905.42±174.06	879.32±159.92
Day7	11.4±0.87	11.4±0.79	Width		Day9	1891.54±313.18	1691.8±271.65
	13.24±0.78	12.88±0.8	Length		Day11	2685.47±523.45	2536.83±485.47
Day9	14.8±0.97	14.28±0.8	Width
	16.6±0.85	16.04±0.88	Length
Day11	16.32±1.19	16.2±1.16	Width
	19.1±1.21	18.36±1.19	Length
